# Supplementary material for: Effects of Different Inhalation Therapy on Ventilator-Associated Pneumonia in Ventilated COVID-19 Patients: A Randomized Controlled Trial
Source: Microorganisms. 2022 May 28;10(6):1118. doi: 10.3390/microorganisms10061118 (PMC9228146; doi:10.3390/microorganisms10061118)
Supplement: Supplementary file 1 [file microorganisms-10-01118-s001.zip]

Archive with 4 entries (3 files):
- microorganisms-1662466-supplementary/
- microorganisms-1662466-supplementary/Supplementary File S1_ClinicalTrials Confirmation.pdf
- microorganisms-1662466-supplementary/Supplementary File S2_CONSORT Checklist.pdf
- microorganisms-1662466-supplementary/Supplementary Material.pdf
